# Supplementary material for: The impact of hypoxia and oxidative stress on proteo-metabolomic alterations of 3D cholangiocarcinoma models
Source: Sci Rep. 2023 Feb 21;13:3072. doi: 10.1038/s41598-023-30204-y (PMC9944917; doi:10.1038/s41598-023-30204-y)
Supplement: Supplementary file 1 — Supplementary Information 1. [file 41598_2023_30204_MOESM1_ESM.csv]

		Mode				2D				Peak Intensity						3D
	Metabolites	Positive(P) or Negative (N)	2D_MMNK-1_1	2D_MMNK-1_2	2D_MMNK-1_3	2D_KKU-213C_1	2D_KKU-213C_2	2D_KKU-213C_3	2D_KKU-213A_1	2D_KKU-213A_2	2D_KKU-213A_3	3D_MMNK-1_1	3D_MMNK-1_2	3D_MMNK-1_3	3D_KKU-213C_1	3D_KKU-213C_2	3D_KKU-213C_3	3D_KKU-213A_1	3D_KKU-213A_2	3D_KKU-213A_3
			2D	2D	2D	2D	2D	2D	2D	2D	2D	3D	3D	3D	3D	3D	3D	3D	3D	3D
1	Niacinamide	P	6538	5883	7843	14042	14950	15753	177	15921	10424	22255	10163	16209	55497	32197	35118	35064	1885	49154
2	L-Methionine	P	1564	1758	3246	18453	20158	32341	5989	10429	8253	16646	9724	13185	46759	45344	58215	45892	46841	59575
3	L-Tyrosine	P	2711	3973	5929	47615	41688	63839	13659	27274	19038	23128	14200	18664	84677	78784	100665	80663	79188	101662
4	Creatine	P	30881	69848	74872	86957	135519	89165	140875	141238	105149	69153	26336	47744.5	158363	106538	216506	58530	106854	95038
5	L-Proline	P	33254	92701	99659	114124	125847	102703	56855	83678	59634	214109	135329	174719	172508	149427	183894	50705	83544	69630
6	L-Leucine	P	5024	9770	16119	149097	148282	236759	33620	68945	53092	94018	56632	75325	314908	304111	405837	267178	288989	332179
7	N,N,N-Trimethylethenaminium	P	27535	36548	40188	38658	40066	56212	5903	8695	6741	119022	86569	102795.5	80033	70526	0	58235	73298	80309
8	cis-(homo)2aconitate	P	768	0	0	2733	1387	1701	7193	7763	6910	0	0	0	0	2245	1500	23278	22061	17540
9	Pyridoxine	P	141	0	0	444	1038	0	566	828	900	0	0	0	7814	7606	9618	17188	16313	17764
10	Phenylpyruvic acid	P	1064	1441	0	15691	14303	23426	4687	9038	6804	7909	5846	6877.5	26791	25992	30274	30434	33056	37881
11	Phosphorylcholine	P	21847	48774	61950	52075	77565	44931	20939	39396	23640	15261	7658	11459.5	17244	19935	34204	5949	7040	7645
12	2,5-Dichloro-4-oxohex-2-enedioate	P	70739	90527	85215	79308	62434	74699	93044	55754	91157	48725	68546	58635.5	44712	40474	41552	48524	45870	40559
13	Cysteinylglycine	P	2668	3180	2379	11914	18511	16386	5729	5214	4846	946	0	473	483	374	802	0	371	515
14	Phosphoric acid	P	0	14983	13617	18459	8045	6516	14859	15075	14341	7514	6090	6802	9324	7967	11169	4527	4592	3696
15	4-Methylene-L-glutamine	P	828	1446	2079	4798	5453	5939	313	546	462	7002	4092	5547	23270	23417	26998	2668	3901	3543
16	Indoline	P	5081	5376	5725	84520	68981	81159	21227	40118	28704	21865	15073	18469	92538	71579	96074	49685	66548	61489
17	Glycerophosphocholine	P	16059	31795	46738	25198	60560	25116	36186	48483	33204	67333	23872	45602.5	8381	12567	32440	36404	59045	60662
18	Decanoyl-CoA	P	0	0	0	8839	15980	12279	1423	1519	783	0	0	0	0	0	247	0	0	0
19	Betaine	P	2603	8669	9413	5496	4570	5722	3579	5052	3344	8248	7570	7909	9860	9027	8922	13552	13765	17431
20	L-Phenylalanine	P	6873	7839	9054	130147	107425	128943	33425	62851	46608	33759	25015	29387	151691	116378	151868	77079	90540	92492
21	L-Arginine	P	478	151	707	1750	503	1037	838	1527	1318	24521	29107	26814	3488	7861	3068	14687	14431	14515
22	Indoleacrylic acid	P	4950	5518	5857	87286	62731	78829	23311	41918	31134	17416	12458	14937	75230	52264	78083	40644	56292	52235
23	L-Acetylcarnitine	P	5315	7058	9263	46168	57763	48219	7367	10437	7489	41124	14303	27713.5	22207	19733	21262	8243	13043	10555
24	L-Tryptophan	P	4073	4239	4462	69882	50620	62810	18858	36080	25609	15194	11218	13206	60644	41293	61631	32496	42986	40645
25	Glycerol	P	4538	111450	212071	51330	112756	26815	47	177	89	23832	17774	20803	13680	60669	81522	139	143	431
26	6-Hydroxynicotinic acid	P	28753	0	28146	0	0	0	17060	0	18222	0	0	0	0	0	0	0	18862	17774
27	2,4-Dichloro-3-oxoadipate	P	70739	90527	85215	79308	62434	74699	93044	55754	91157	48725	68546	58635.5	44712	40474	41552	48524	45870	40559
28	Oleamide	P	74984	96806	72796	48715	55746	32182	44517	33096	29046	60678	67315	63996.5	27255	44911	80872	30053	41188	29599
29	L-Glutamine	P/N	490/240	610/326	1021/324	21968/5989	30950/5943	18662/5909	7594/3743	24506/15887	14281/10332	13955/3470	14057/3409	14006/3439.5	73307/16289	69748/18977	84878/22648	56904/25885	53623/32181	67757/28964
30	N-Acryloylglycine	P/N	4974/3203	4818/2813	4746/2586	7935/7751	6954/6150	11092/7900	4565/1479	30530/3762	8215/1656	10710/6825	8397/6728	9553.5/6776.5	30240/25752	33605/18461	33103/29276	18237/1983	23815/3385	20161/2594
31	Pyroglutamic acid	P/N	160/252	151/-	695/131	1796/519	2067/-	1295/484	2358/2116	4518/8553	3048/4163	1864/-	823/-	1343.5/-	895/1118	5785/1511	5389/1088	12650/28374	14381/19224	15498/37521
32	Glutathione	P/N	43807/7767	36211/7998	39720/5971	267054/49579	387072/80821	255186/55763	186873/50045	203117/61623	152867/41531	8952/2196	1111/85	5031.5/1140.5	5505/1047	7104/1395	11182/2148	20881/1765	44314/4112	49049/8069
33	AMP	P/N	14625/7827	15489/8906	14307/6140	18776/7632	12356/4320	15173/6425	2777/177	2750/-	3881/-	6052/3345	1509/1024	3780.5/2184.5	1220/1162	680/486	777/-	0/-	8042/-	0/-
34	L-Valine	P/N	3418/55	7272/-	12943/-	72551/580	77543/671	66984/452	45139/2268	80782/4375	63828/2459	23604/198	17353/352	20478.5/275	83015/609	85155/524	113461/1009	122061/8707	167157/10899	141611/8930
35	Citrulline	P/N	681/494	1668/503	2561/517	5596/1818	6600/1691	6779/2753	227/239	519/335	368/182	9633/2767	4802/2044	7217.5/2405.5	33103/7084	28211/4811	37328/7512	2397/1250	4746/1827	4123/1351
36	Hypoxanthine	P/N	17998/2640	26408/3284	25961/2638	31149/1542	36767/1814	62912/2514	5875/799	5001/606	7299/542	53955/3825	26555/4455	40255/4140	54444/4637	51920/3375	82859/6440	5630/1605	9955/2188	13054/1270
37	L-Lactic acid	N	3284	3083	3175	3521	3376	3626	987	1229	922	10576	6143	8359.5	7759	6452	9033	3457	4862	6799
38	L-Threonine	N	62	76	117	613	1468	647	1856	3829	1882	757	711	734	3473	5400	7363	6683	8814	7759
39	L-Glyceraldehyde	N	19683	17978	13548	11708	13297	3221	7336	8181	6302	61475	39178	50326.5	44295	34762	53198	804	45372	512
40	3-Phosphoglyceric acid	N	621	1360	795	727	746	877	259	459	428	5018	14450	9734	24073	11176	16267	2810	5510	6234
41	3-Hydroxypropanoate	N	3777	3797	4072	2955	4035	4733	1155	0	1492	13330	0	6665	11551	11408	11759	23207	0	30927
42	Fructose 1,6-bisphosphate	N	370	418	516	1777	1776	2089	588	1175	636	36726	8311	22518.5	3666	1974	3170	4045	9620	10163
43	Ureidoisobutyric acid	N	0	0	0	0	0	0	6623	0	0	2987	3060	3023.5	0	0	0	33477	23511	32587
44	6-Phosphogluconic acid	N	74	124	194	279	121	412	0	70	0	1568	1232	1400	2105	1279	1441	5540	9860	10699
45	ADP	N	5052	4477	4369	4509	7261	6712	12032	16585	11700	2192	74	1133	237	67	252	0	2681	0
46	UDP	N	1739	1588	1380	12240	12614	10716	10505	8172	5020	863	0	431.5	0	0	0	294	1031	297
47	L-Glutamic acid	N	18400	15309	13558	19375	16399	18774	19594	20309	13793	13599	9040	11319.5	16007	18426	15599	5489	9418	6337
48	L-Aspartic acid	N	4633	4760	3970	12101	7395	12275	12378	17064	11590	2387	2009	2198	5850	8119	7553	3525	6621	4611
49	Phosphodimethylethanolamine	N	3426	2817	2518	3327	3211	3236	4314	7984	5167	1260	644	952	1234	829	1371	997	1620	1147
50	UMP	N	5381	6017	4116	6142	5138	4887	7244	77	5008	1885	1352	1618.5	3103	2167	2223	0	0	423
51	L-Ornithine	N	193	166	231	792	574	1009	0	100	0	1351	912	1131.5	3295	3099	3694	592	1151	785
52	Xanthine	N	0	0	0	1203	1317	1524	803	434	550	916	974	945	5558	3820	6189	1638	2615	1324
53	Inosine	N	2023	1979	677	1410	1799	2259	509	0	132	4870	3265	4067.5	5892	2914	6560	454	461	308
54	Taurine	N	2169	1698	1706	4569	7009	4546	6499	8263	4552	3870	1997	2933.5	2466	4619	2936	10067	12392	14502
55	UDP-N-acetylglucosamine	N	10034	9156	10779	16686	47744	15754	26493	39931	22805	30855	11437	21146	10618	8874	18793	4378	9258	5642
56	Citric acid	N	1851	2828	3114	22151	19151	38121	824	563	559	6787	5971	6379	15748	14415	13621	752	832	772
57	Methylmalonic acid	N	1282	1399	179	5281	3624	4829	111	174	159	924	1328	1126	1212	167	2386	94	80	115
58	Fumaric acid	N	30832	28364	27176	28170	26390	30172	60272	51328	56910	25515	24977	25246	25527	22073	25599	47826	50141	50574
59	N-Acetyl-L-aspartic acid	N	7251	10116	10623	726	1078	783	578	1136	80	5853	2714	4283.5	998	624	1429	87	0	63
P	28
P/N	8
N	23
Total	59
